# Supplementary material for: Effect of Ozone on Nonwoven Polylactide/Natural Rubber Fibers
Source: Polymers (Basel). 2025 Jul 31;17(15):2102. doi: 10.3390/polym17152102 (PMC12349087; doi:10.3390/polym17152102)
Supplement: Supplementary file 1 [file polymers-17-02102-s001.zip]

Archive with 1 entries (1 files):
- polymers-3782758-supplementary.pdf
